# Supplementary material for: Magnetic Core-Shell Iron Oxides-Based Nanophotocatalysts and Nanoadsorbents for Multifunctional Thin Films
Source: Membranes (Basel). 2022 Apr 26;12(5):466. doi: 10.3390/membranes12050466 (PMC9144956; doi:10.3390/membranes12050466)
Supplement: Supplementary file 1 [file membranes-12-00466-s001.zip]

Archive with 1 entries (1 files):
- membranes-1639840-supplementary.pdf
